# Supplementary material for: Integrative Analysis of a Pyroptosis-Related Signature of Clinical and Biological Value in Multiple Myeloma
Source: Front Oncol. 2022 Feb 28;12:845074. doi: 10.3389/fonc.2022.845074 (PMC8918477; doi:10.3389/fonc.2022.845074)
Supplement: Supplementary file 1 [file Table_1.xlsx]

## Sheet: Sheet1
Characteristics	Training cohort	Validation cohort1	Validation cohort2
	GSE136324	GSE57317	GSE4581
	(n=866)	(n=55)	(n=65)
age
<65	635(73.3)	-	-
≥65	231(26.7)	-	-
gender
female	322(38.3)	-	-
male	534(61.7)	-	-
ALB
<3.5	178(20.6)	-	-
≥3.5	686(79.2)	-	-
ᵝ2MG
<3.5	408(47.1)	-	-
3.5-5.5	222(25.6)	-	-
≥5.5	217(25.1)	-	-
NA	19(2.2)	-	-
LDH
<250	813(93.9)	-	-
≥250	45(5.2)	-	-
NA	8(0.9)	-	-
ISS stage
I	368(42.5)	-	-
II	275(31.8)	-	-
III	217(25.1)	-	-
NA	6(0.7)	-	-
R-ISS stage
I	188(21.7)	-	-
II	541(62.5)	-	-
III	118(13.6)	-	-
NA	19(2.2)	-	-
Treatment
Transplant ≤3	663(76.6)	-	-
Transplant >3	203(23.4)	-	-
Risk score
High	433(50.0)	27(18.2)	207(50.0)
Low	433(50.0)	28(81.8)	207(50.0)
