# Supplementary material for: Integrative Analysis of a Pyroptosis-Related Signature of Clinical and Biological Value in Multiple Myeloma
Source: Front Oncol. 2022 Feb 28;12:845074. doi: 10.3389/fonc.2022.845074 (PMC8918477; doi:10.3389/fonc.2022.845074)
Supplement: Supplementary file 2 [file Table_2.xlsx]

## Sheet: sheet
Gene	Species	Forward primer	Reverse primer
AIM2	Human	AGCAAGATATTATCGGCACAG	GGACTACAAACAAACCATTCAC
CASP1	Human	GTTCCATGGGTGAAGATAATGTTT	GCATCTGCGCTCTACCATCT
ELANE	Human	CTACGACCCCGTAAACTTGCT	CCTCACGAGAGTGCAGACGTT
GSDMB	Human	GGGGATTCTCACAACTTCCA	CTCCTTGTTGGGGAAGACAA
GSDMC	Human	TGGAAGCAAAGACCTGACAC	CCAAAATGATGAAGAGAATCC
IL1B	Human	AAACAGATGAAGTGCTCCTTCC	AAGATGAAGGGAAAGAAGGTGC
NLRP1	Human	TGCTCATCTTCAGCAGACGG	AGCTCCAGTTCCTTCCGAAT
GZMB	Human	TCAAAGAACAGGAGCCGACC	AGAAAGTTGGGTAGTGGCGT
IL1A	Human	AGATGCCTGAGATACCCAAAACC	CCAAGCACACCCAGTAGTCT
CHMP7	Human	AGGCTGAGGAGGTGTATCGT	GGACTCCACTTTGCGTGAGA
CYCS	Human	TGGGCCAAATCTCCATGGTC	AGGCAGTGGCCAATTATTACTCA
